# Supplementary material for: Spent Mushroom Substrate Improves Microbial Quantities and Enzymatic Activity in Soils of Different Farming Systems
Source: Microorganisms. 2024 Jul 24;12(8):1521. doi: 10.3390/microorganisms12081521 (PMC11356570; doi:10.3390/microorganisms12081521)
Supplement: Supplementary file 1 [file microorganisms-12-01521-s001.zip]

Archive with 1 entries (1 files):
- microorganisms-3104758-supplementary.pdf
